# Supplementary material for: The Changing Landscape of Food Deserts and Swamps over More than a Decade in Flanders, Belgium
Source: Int J Environ Res Public Health. 2022 Oct 25;19(21):13854. doi: 10.3390/ijerph192113854 (PMC9656286; doi:10.3390/ijerph192113854)
Supplement: Supplementary file 1 [file ijerph-19-13854-s001.zip]

Archive with 1 entries (1 files):
- ijerph-1945535-supplementary.pdf
